# Supplementary material for: Nitrifying niche in estuaries is expanded by the plastisphere
Source: Nat Commun. 2024 Jul 12;15:5866. doi: 10.1038/s41467-024-50200-8 (PMC11245476; doi:10.1038/s41467-024-50200-8)
Supplement: Supplementary file 4 — Supplementary Data 1 [file 41467_2024_50200_MOESM4_ESM.xlsx]

## Sheet: Sheet1
user_genome	classification	phylum	class	order	family	genus	specie	Completeness	Contamination	GC	Genome_Size(Mb)	Scaffolds	Predicted_Genes
S1C199	d__Bacteria	p__Bdellovibrionota	c__Bdellovibrionia_A	o__UBA1018	f__UBA1018	g__	s__	90.5692	0	0.565042	2.64	192	2765
S2C199	d__Bacteria	p__Bdellovibrionota	c__Bdellovibrionia_A	o__UBA1018	f__UBA1018	g__	s__	85.3547	0.859375	0.565425	2.25	432	2553
S1C388	d__Bacteria	p__Bdellovibrionota	c__Bdellovibrionia	o__Bdellovibrionales	f__UBA1609	g__	s__	81.9048	3.75	0.524217	1.81	463	2286
S6C2105	d__Bacteria	p__Dependentiae	c__Babeliae	o__Babeliales	f__Vermiphilaceae	g__	s__	84.8859	0	0.417084	0.78	183	985
S1C1570	d__Bacteria	p__Patescibacteria	c__Saccharimonadia	o__Saccharimonadales	f__2-12-FULL-41-12	g__	s__	75.1893	2.77778	0.39525	0.58	105	711
S4C2105	d__Bacteria	p__Dependentiae	c__Babeliae	o__Babeliales	f__Vermiphilaceae	g__	s__	75.1944	0	0.415895	0.86	191	1083
S1C730	d__Bacteria	p__Proteobacteria	c__Alphaproteobacteria	o__Caulobacterales	f__Parvularculaceae	g__CV81	s__	77.7278	0.733333	0.638276	1.95	547	2383
S4C1077	d__Bacteria	p__Bacteroidota	c__Bacteroidia	o__Flavobacteriales	f__Flavobacteriaceae	g__Flavobacterium	s__Flavobacterium branchiophilum	99.2933	0	0.368067	3.18	33	2966
S6C1077	d__Bacteria	p__Bacteroidota	c__Bacteroidia	o__Flavobacteriales	f__Flavobacteriaceae	g__Flavobacterium	s__Flavobacterium branchiophilum	99.2933	0	0.367826	3.19	36	2980
S5C1077	d__Bacteria	p__Bacteroidota	c__Bacteroidia	o__Flavobacteriales	f__Flavobacteriaceae	g__Flavobacterium	s__Flavobacterium branchiophilum	98.9399	0	0.368033	3.17	33	2961
S5C37	d__Bacteria	p__Planctomycetota	c__Planctomycetes	o__Gemmatales	f__Gemmataceae	g__Gemmata	s__Gemmata obscuriglobus	92.9545	3.40909	0.67654	6.39	203	5692
S6C37	d__Bacteria	p__Planctomycetota	c__Planctomycetes	o__Gemmatales	f__Gemmataceae	g__Gemmata	s__Gemmata obscuriglobus	91.6279	3.48837	0.67607	6.46	231	5778
S4C37	d__Bacteria	p__Planctomycetota	c__Planctomycetes	o__Gemmatales	f__Gemmataceae	g__Gemmata	s__Gemmata obscuriglobus	91.25	2.27273	0.67608	6.39	234	5730
S1C212	d__Bacteria	p__Bacteroidota	c__Bacteroidia	o__Chitinophagales	f__Chitinophagaceae	g__JJ008	s__	79.9507	2.46305	0.518819	2.76	520	2902
S2C212	d__Bacteria	p__Bacteroidota	c__Bacteroidia	o__Chitinophagales	f__Chitinophagaceae	g__JJ008	s__	82.3919	4.18719	0.517977	2.38	590	2566
S3C212	d__Bacteria	p__Bacteroidota	c__Bacteroidia	o__Chitinophagales	f__Chitinophagaceae	g__JJ008	s__	84.3377	1.47783	0.518506	2.17	561	2367
S1C502	d__Bacteria	p__Bacteroidota	c__Bacteroidia	o__Chitinophagales	f__Chitinophagaceae	g__JJ008	s__JJ008 sp002352145	77.2578	7.63547	0.414301	2.18	628	2438
S4C180	d__Bacteria	p__Bacteroidota	c__Bacteroidia	o__Chitinophagales	f__Saprospiraceae	g__M3007	s__	96.2871	0.49505	0.518949	5.33	78	4295
S5C180	d__Bacteria	p__Bacteroidota	c__Bacteroidia	o__Chitinophagales	f__Saprospiraceae	g__M3007	s__	96.2871	0.49505	0.518936	5.32	87	4297
S6C180	d__Bacteria	p__Bacteroidota	c__Bacteroidia	o__Chitinophagales	f__Saprospiraceae	g__M3007	s__	96.2871	0.49505	0.518918	5.32	86	4302
S6C776	d__Bacteria	p__Proteobacteria	c__Gammaproteobacteria	o__Burkholderiales	f__Methylophilaceae	g__Methylophilus	s__Methylophilus methylotrophus	86.4136	4.72599	0.501461	2.52	315	2743
S4C776	d__Bacteria	p__Proteobacteria	c__Gammaproteobacteria	o__Burkholderiales	f__Methylophilaceae	g__Methylophilus	s__Methylophilus methylotrophus	78.9655	0.862069	0.501693	2.4	344	2653
S5C776	d__Bacteria	p__Proteobacteria	c__Gammaproteobacteria	o__Burkholderiales	f__Methylophilaceae	g__Methylophilus	s__Methylophilus methylotrophus	75.1724	2.58621	0.50352	2.37	356	2641
S5C876	d__Bacteria	p__Proteobacteria	c__Gammaproteobacteria	o__Burkholderiales	f__Nitrosomonadaceae	g__Nitrosomonas	s__	90.5018	3.45751	0.489568	2.25	344	2373
S6C876	d__Bacteria	p__Proteobacteria	c__Gammaproteobacteria	o__Burkholderiales	f__Nitrosomonadaceae	g__Nitrosomonas	s__	90.3309	1.5949	0.488693	2.29	364	2427
S4C876	d__Bacteria	p__Proteobacteria	c__Gammaproteobacteria	o__Burkholderiales	f__Nitrosomonadaceae	g__Nitrosomonas	s__	90.1836	2.14172	0.487986	2.21	373	2374
S4C1473	d__Bacteria	p__Proteobacteria	c__Gammaproteobacteria	o__Burkholderiales	f__Gallionellaceae	g__Nitrotoga	s__	82.5124	1.36914	0.478751	1.99	168	2045
S6C1473	d__Bacteria	p__Proteobacteria	c__Gammaproteobacteria	o__Burkholderiales	f__Gallionellaceae	g__Nitrotoga	s__	79.2183	1.22433	0.477872	1.96	150	2000
S5C1473	d__Bacteria	p__Proteobacteria	c__Gammaproteobacteria	o__Burkholderiales	f__Gallionellaceae	g__Nitrotoga	s__	75.2562	0.0805377	0.478606	1.91	161	1953
S1C1179	d__Bacteria	p__Chloroflexota	c__Anaerolineae	o__Anaerolineales	f__EnvOPS12	g__OLB14	s__	81.2121	1.81818	0.525264	3.03	159	3131
S2C1179	d__Bacteria	p__Chloroflexota	c__Anaerolineae	o__Anaerolineales	f__EnvOPS12	g__OLB14	s__	74.3939	1.0101	0.526129	2.63	199	2744
S4C1706	d__Bacteria	p__Bacteroidota	c__Bacteroidia	o__Flavobacteriales	f__PHOS-HE28	g__PHOS-HE28	s__PHOS-HE28	97.8495	0	0.610758	3.66	58	3219
S5C1706	d__Bacteria	p__Bacteroidota	c__Bacteroidia	o__Flavobacteriales	f__PHOS-HE28	g__PHOS-HE28	s__PHOS-HE28	97.8495	0	0.610407	3.72	30	3252
S6C1706	d__Bacteria	p__Bacteroidota	c__Bacteroidia	o__Flavobacteriales	f__PHOS-HE28	g__PHOS-HE28	s__	93.0108	0	0.610392	3.52	28	3081
S5C830	d__Bacteria	p__Proteobacteria	c__Gammaproteobacteria	o__Burkholderiales	f__Burkholderiaceae	g__Sphaerotilus	s__Sphaerotilus sulfidivorans	94.1336	0.350467	0.70616	3.95	153	3869
S6C830	d__Bacteria	p__Proteobacteria	c__Gammaproteobacteria	o__Burkholderiales	f__Burkholderiaceae	g__Sphaerotilus	s__Sphaerotilus sulfidivorans	91.6803	0.856698	0.706737	3.85	180	3777
S4C830	d__Bacteria	p__Proteobacteria	c__Gammaproteobacteria	o__Burkholderiales	f__Burkholderiaceae	g__Sphaerotilus	s__Sphaerotilus sulfidivorans	88.9934	0.97352	0.706912	3.8	179	3718
S2C397	d__Bacteria	p__Proteobacteria	c__Betaproteobacteria	o__Nitrosomonadales	f__Nitrosomonadaceae	g__Nitrosospira	s__	97.0497	4.13043	0.576655	2.98	15	3027
S3C397	d__Bacteria	p__Proteobacteria	c__Betaproteobacteria	o__Nitrosomonadales	f__Nitrosomonadaceae	g__Nitrosospira	s__	97.0497	4.56522	0.576281	3.01	14	3046
S2C262	d__Bacteria	p__Nitrospirae	c__Nitrospiria	o__Nitrospirales	f__Nitrospiraceae	g__Nitrospira	s__Nitrospira_defluvii	96.5062	6.08696	0.590206	3.01	32	3135
S1C262	d__Bacteria	p__Nitrospirae	c__Nitrospiria	o__Nitrospirales	f__Nitrospiraceae	g__Nitrospira	s__Nitrospira_defluvii	96.4667	5.65217	0.59078	2.99	29	3118
S3C262	d__Bacteria	p__Nitrospirae	c__Nitrospiria	o__Nitrospirales	f__Nitrospiraceae	g__Nitrospira	s__Nitrospira_defluvii	96.4272	5.65217	0.589566	3.03	28	3159
S1C397	d__Bacteria	p__Proteobacteria	c__Betaproteobacteria	o__Nitrosomonadales	f__Nitrosomonadaceae	g__Nitrosospira	s__	96.358	5.1087	0.579739	2.84	152	3018
S2C715	d__Bacteria	p__Proteobacteria	c__Alphaproteobacteria	o__Hyphomicrobiales	f__Nitrobacteraceae	g__Nitrobacter	s__	100	4.07524	0.447252	3.91	223	3731
S3C715	d__Bacteria	p__Proteobacteria	c__Alphaproteobacteria	o__Hyphomicrobiales	f__Nitrobacteraceae	g__Nitrobacter	s__	95.5503	0.492063	0.448278	3.63	337	3573
S1C715	d__Bacteria	p__Proteobacteria	c__Alphaproteobacteria	o__Hyphomicrobiales	f__Nitrobacteraceae	g__Nitrobacter	s__	92.6746	0	0.44839	3.62	399	3609
